# Supplementary material for: Analysing the application of small intestinal endoscopic ultrasound in small intestinal diseases
Source: Gastroenterol Rep (Oxf). 2024 Feb 7;12:goae004. doi: 10.1093/gastro/goae004 (PMC10936749; doi:10.1093/gastro/goae004)
Supplement: goae004_Supplementary_Data [file goae004_supplementary_data.zip]

Archive with 5 entries (5 files):
- Supplementary Figure 3.tif
- Supplementary Figure 4.tif
- Supplementary Material final version.docx
- Supplementary Figure 2.tif
- Supplementary Figure 1.tif
